# Supplementary material for: Stiffness estimation of planar spiral spring based on Gaussian process regression
Source: Sci Rep. 2022 Jul 2;12:11217. doi: 10.1038/s41598-022-15421-1 (PMC9250535; doi:10.1038/s41598-022-15421-1)
Supplement: Supplementary file 1 — Supplementary Information. [file 41598_2022_15421_MOESM1_ESM.xlsx]

## Sheet: Sheet1
Results of the effective working length of the spring arm
Spiral Wrap Angle	Spiral Radius	Spiral Pitch	Effective Working Length		Other Parameters
θ (rad)	r (mm)	υ (mm/rad)	Le (mm)		Material	65Mn
4.71239	10	1.59155	45.7265		Elastic Modulus E (MPa)	211000
4.71239	10	1.90986	46.9612		Thickness b (mm)	1
4.71239	10	2.22817	48.1283		Width h (mm)	1
4.71239	10	2.54648	49.2685
4.71239	10	2.86479	50.3913
4.71239	10	3.1831	51.5127
4.71239	12	1.59155	53.4981
4.71239	12	1.90986	54.8107
4.71239	12	2.22817	56.028
4.71239	12	2.54648	57.2308
4.71239	12	2.86479	58.383
4.71239	12	3.1831	59.5101
4.71239	14	1.59155	61.1767
4.71239	14	1.90986	62.5987
4.71239	14	2.22817	63.8897
4.71239	14	2.54648	65.1109
4.71239	14	2.86479	66.3325
4.71239	14	3.1831	67.4958
4.71239	16	1.59155	68.7919
4.71239	16	1.90986	70.2651
4.71239	16	2.22817	71.6543
4.71239	16	2.54648	72.97
4.71239	16	2.86479	74.2054
4.71239	16	3.1831	75.4215
4.71239	18	1.59155	76.3452
4.71239	18	1.90986	77.902
4.71239	18	2.22817	79.3694
4.71239	18	2.54648	80.7388
4.71239	18	2.86479	82.0193
4.71239	18	3.1831	83.2986
4.71239	20	1.59155	83.8499
4.71239	20	1.90986	85.4091
4.71239	20	2.22817	87.024
4.71239	20	2.54648	88.4427
4.71239	20	2.86479	89.8059
4.71239	20	3.1831	91.1231
6.28319	10	1.59155	87.1789
6.28319	10	1.90986	91.1966
6.28319	10	2.22817	95.1643
6.28319	10	2.54648	99.0015
6.28319	10	2.86479	102.837
6.28319	10	3.1831	106.653
6.28319	12	1.59155	100.442
6.28319	12	1.90986	104.584
6.28319	12	2.22817	108.617
6.28319	12	2.54648	112.563
6.28319	12	2.86479	116.456
6.28319	12	3.1831	120.308
6.28319	14	1.59155	113.597
6.28319	14	1.90986	117.865
6.28319	14	2.22817	122.002
6.28319	14	2.54648	126.033
6.28319	14	2.86479	129.994
6.28319	14	3.1831	133.908
6.28319	16	1.59155	126.658
6.28319	16	1.90986	131.041
6.28319	16	2.22817	135.283
6.28319	16	2.54648	139.405
6.28319	16	2.86479	143.507
6.28319	16	3.1831	147.419
6.28319	18	1.59155	139.649
6.28319	18	1.90986	144.141
6.28319	18	2.22817	148.478
6.28319	18	2.54648	152.764
6.28319	18	2.86479	156.817
6.28319	18	3.1831	160.862
6.28319	20	1.59155	152.379
6.28319	20	1.90986	156.975
6.28319	20	2.22817	161.409
6.28319	20	2.54648	165.712
6.28319	20	2.86479	169.919
6.28319	20	3.1831	174.03
7.85398	10	1.59155	116.382
7.85398	10	1.90986	124.362
7.85398	10	2.22817	132.283
7.85398	10	2.54648	140.163
7.85398	10	2.86479	147.859
7.85398	10	3.1831	155.845
7.85398	12	1.59155	131.568
7.85398	12	1.90986	139.541
7.85398	12	2.22817	147.612
7.85398	12	2.54648	155.537
7.85398	12	2.86479	163.43
7.85398	12	3.1831	171.296
7.85398	14	1.59155	146.692
7.85398	14	1.90986	154.726
7.85398	14	2.22817	162.858
7.85398	14	2.54648	170.676
7.85398	14	2.86479	178.775
7.85398	14	3.1831	186.685
7.85398	16	1.59155	161.766
7.85398	16	1.90986	169.951
7.85398	16	2.22817	174.093
7.85398	16	2.54648	186.084
7.85398	16	2.86479	194.074
7.85398	16	3.1831	202.024
7.85398	18	1.59155	176.8
7.85398	18	1.90986	185.035
7.85398	18	2.22817	193.035
7.85398	18	2.54648	201.284
7.85398	18	2.86479	209.321
7.85398	18	3.1831	217.039
7.85398	20	1.59155	191.802
7.85398	20	1.90986	200.099
7.85398	20	2.22817	208.3
7.85398	20	2.54648	216.45
7.85398	20	2.86479	224.268
7.85398	20	3.1831	232.555
9.42478	10	1.59155	148.296
9.42478	10	1.90986	160.784
9.42478	10	2.22817	173.064
9.42478	10	2.54648	185.306
9.42478	10	2.86479	197.243
9.42478	10	3.1831	209.76
9.42478	12	1.59155	165.807
9.42478	12	1.90986	177.864
9.42478	12	2.22817	190.429
9.42478	12	2.54648	202.705
9.42478	12	2.86479	214.962
9.42478	12	3.1831	227.218
9.42478	14	1.59155	183.086
9.42478	14	1.90986	195.155
9.42478	14	2.22817	207.776
9.42478	14	2.54648	220.082
9.42478	14	2.86479	232.363
9.42478	14	3.1831	244.641
9.42478	16	1.59155	200.004
9.42478	16	1.90986	212.756
9.42478	16	2.22817	224.844
9.42478	16	2.54648	237.163
9.42478	16	2.86479	249.751
9.42478	16	3.1831	262.036
9.42478	18	1.59155	217.313
9.42478	18	1.90986	230.025
9.42478	18	2.22817	242.405
9.42478	18	2.54648	254.77
9.42478	18	2.86479	267.092
9.42478	18	3.1831	279.416
9.42478	20	1.59155	234.845
9.42478	20	1.90986	247.284
9.42478	20	2.22817	259.646
9.42478	20	2.54648	272.081
9.42478	20	2.86479	284.436
9.42478	20	3.1831	296.763
10.9956	10	1.59155	192.834
10.9956	10	1.90986	209.792
10.9956	10	2.22817	226.761
10.9956	10	2.54648	243.627
10.9956	10	2.86479	260.641
10.9956	10	3.1831	277.781
10.9956	12	1.59155	214.352
10.9956	12	1.90986	231.362
10.9956	12	2.22817	248.317
10.9956	12	2.54648	264.992
10.9956	12	2.86479	282.209
10.9956	12	3.1831	299.282
10.9956	14	1.59155	235.909
10.9956	14	1.90986	252.852
10.9956	14	2.22817	269.822
10.9956	14	2.54648	286.807
10.9956	14	2.86479	303.843
10.9956	14	3.1831	320.84
10.9956	16	1.59155	257.397
10.9956	16	1.90986	274.443
10.9956	16	2.22817	291.445
10.9956	16	2.54648	308.42
10.9956	16	2.86479	325.317
10.9956	16	3.1831	342.164
10.9956	18	1.59155	278.879
10.9956	18	1.90986	295.965
10.9956	18	2.22817	312.983
10.9956	18	2.54648	329.991
10.9956	18	2.86479	347.003
10.9956	18	3.1831	364.013
10.9956	20	1.59155	300.353
10.9956	20	1.90986	317.459
10.9956	20	2.22817	334.529
10.9956	20	2.54648	351.579
10.9956	20	2.86479	368.372
10.9956	20	3.1831	385.608
12.5664	10	1.59155	242.022
12.5664	10	1.90986	264.645
12.5664	10	2.22817	287.511
12.5664	10	2.54648	310.169
12.5664	10	2.86479	333.112
12.5664	10	3.1831	356.03
12.5664	12	1.59155	255.435
12.5664	12	1.90986	290.418
12.5664	12	2.22817	313.168
12.5664	12	2.54648	335.797
12.5664	12	2.86479	358.733
12.5664	12	3.1831	381.589
12.5664	14	1.59155	293.303
12.5664	14	1.90986	316.149
12.5664	14	2.22817	338.852
12.5664	14	2.54648	361.46
12.5664	14	2.86479	384.408
12.5664	14	3.1831	407.239
12.5664	16	1.59155	318.906
12.5664	16	1.90986	341.739
12.5664	16	2.22817	364.53
12.5664	16	2.54648	387.32
12.5664	16	2.86479	410.12
12.5664	16	3.1831	433.005
12.5664	18	1.59155	344.488
12.5664	18	1.90986	367.37
12.5664	18	2.22817	390.098
12.5664	18	2.54648	413.027
12.5664	18	2.86479	435.836
12.5664	18	3.1831	458.5
12.5664	20	1.59155	370.041
12.5664	20	1.90986	392.856
12.5664	20	2.22817	415.691
12.5664	20	2.54648	438.729
12.5664	20	2.86479	461.577
12.5664	20	3.1831	484.22

## Sheet: Sheet2
Results of the variation of the effective working length of each spiral arm
Width	Spiral Radius	Spiral Pitch	Variation ofEffective Working Length		Other Parameters
h (mm)	r (mm)	υ (mm/rad)	ΔL (mm)		Material	65Mn
1	10	1.59155	3.06247		Elastic Modulus E (MPa)	211000
1	10	1.90986	3.36358		Thickness b (mm)	1
1	10	2.22817	3.61984		Spiral Wrap Angle θ (rad)	4.71239
1	10	2.54648	3.82605		Number of Spring arms n	2
1	10	2.86479	4.17713
1	10	3.1831	4.54142
1	12	1.59155	2.9736
1	12	1.90986	3.28284
1	12	2.22817	3.50395
1	12	2.54648	3.89401
1	12	2.86479	4.36729
1	12	3.1831	4.58044
1	14	1.59155	2.8463
1	14	1.90986	3.14933
1	14	2.22817	3.40193
1	14	2.54648	3.77502
1	14	2.86479	4.24991
1	14	3.1831	4.46178
1	16	1.59155	0.330593
1	16	1.90986	0.112891
1	16	2.22817	0.730126
1	16	2.54648	-0.298966
1	16	2.86479	0.706975
1	16	3.1831	4.44813
1	18	1.59155	0.30026
1	18	1.90986	0.25778
1	18	2.22817	-0.10243
1	18	2.54648	0.854407
1	18	2.86479	0.486546
1	18	3.1831	-0.278448
1	20	1.59155	0.0151228
1	20	1.90986	0.22432
1	20	2.22817	0.00954548
1	20	2.54648	0.276869
1	20	2.86479	0.134101
1	20	3.1831	0.930304
1.5	10	1.59155	4.24107
1.5	10	1.90986	4.49343
1.5	10	2.22817	4.98734
1.5	10	2.54648	5.35592
1.5	10	2.86479	5.51092
1.5	10	3.1831	5.78098
1.5	12	1.59155	4.11193
1.5	12	1.90986	4.499
1.5	12	2.22817	4.98726
1.5	12	2.54648	5.21573
1.5	12	2.86479	5.64505
1.5	12	3.1831	6.04703
1.5	14	1.59155	4.02621
1.5	14	1.90986	4.45384
1.5	14	2.22817	4.94545
1.5	14	2.54648	5.25104
1.5	14	2.86479	5.76576
1.5	14	3.1831	6.10361
1.5	16	1.59155	3.98243
1.5	16	1.90986	4.45258
1.5	16	2.22817	4.91379
1.5	16	2.54648	5.19915
1.5	16	2.86479	5.70746
1.5	16	3.1831	6.01607
1.5	18	1.59155	3.82767
1.5	18	1.90986	4.33558
1.5	18	2.22817	4.73723
1.5	18	2.54648	5.13762
1.5	18	2.86479	5.6532
1.5	18	3.1831	5.91683
1.5	20	1.59155	3.78851
1.5	20	1.90986	4.42402
1.5	20	2.22817	4.66798
1.5	20	2.54648	5.15512
1.5	20	2.86479	5.75386
1.5	20	3.1831	5.84369
2	10	1.59155	5.38264
2	10	1.90986	5.85667
2	10	2.22817	6.24174
2	10	2.54648	6.66906
2	10	2.86479	6.17018
2	10	3.1831	6.62237
2	12	1.59155	5.27501
2	12	1.90986	5.80164
2	12	2.22817	6.31662
2	12	2.54648	6.70559
2	12	2.86479	7.05021
2	12	3.1831	7.45944
2	14	1.59155	5.22691
2	14	1.90986	5.79184
2	14	2.22817	6.32817
2	14	2.54648	6.69832
2	14	2.86479	7.00072
2	14	3.1831	7.51166
2	16	1.59155	5.30518
2	16	1.90986	5.75006
2	16	2.22817	6.26868
2	16	2.54648	6.65575
2	16	2.86479	7.09438
2	16	3.1831	7.62574
2	18	1.59155	5.18352
2	18	1.90986	5.6964
2	18	2.22817	6.23793
2	18	2.54648	6.65431
2	18	2.86479	7.10476
2	18	3.1831	7.37249
2	20	1.59155	5.01861
2	20	1.90986	5.70743
2	20	2.22817	6.09772
2	20	2.54648	6.68902
2	20	2.86479	7.24544
2	20	3.1831	7.45913
2.5	10	1.59155	6.57276
2.5	10	1.90986	7.29992
2.5	10	2.22817	7.69922
2.5	10	2.54648	7.78759
2.5	10	2.86479	7.59822
2.5	10	3.1831	8.29338
2.5	12	1.59155	6.69086
2.5	12	1.90986	7.2569
2.5	12	2.22817	7.72811
2.5	12	2.54648	8.15931
2.5	12	2.86479	8.20093
2.5	12	3.1831	8.44745
2.5	14	1.59155	6.51745
2.5	14	1.90986	7.11271
2.5	14	2.22817	7.67891
2.5	14	2.54648	8.13099
2.5	14	2.86479	8.23439
2.5	14	3.1831	8.45291
2.5	16	1.59155	6.37614
2.5	16	1.90986	7.17534
2.5	16	2.22817	7.65561
2.5	16	2.54648	8.09966
2.5	16	2.86479	8.06847
2.5	16	3.1831	8.94355
2.5	18	1.59155	6.59009
2.5	18	1.90986	7.05815
2.5	18	2.22817	7.5145
2.5	18	2.54648	7.81245
2.5	18	2.86479	8.29769
2.5	18	3.1831	8.70408
2.5	20	1.59155	6.39419
2.5	20	1.90986	7.13146
2.5	20	2.22817	7.48287
2.5	20	2.54648	7.68974
2.5	20	2.86479	7.96436
2.5	20	3.1831	8.72849
3	10	1.59155	8.72216
3	10	1.90986	9.28227
3	10	2.22817	9.61793
3	10	2.54648	9.83928
3	10	2.86479	10.1117
3	10	3.1831	9.89962
3	12	1.59155	8.56936
3	12	1.90986	9.27615
3	12	2.22817	9.72786
3	12	2.54648	10.1369
3	12	2.86479	10.3334
3	12	3.1831	10.3223
3	14	1.59155	8.63542
3	14	1.90986	9.29354
3	14	2.22817	9.64198
3	14	2.54648	9.90809
3	14	2.86479	10.5557
3	14	3.1831	10.8782
3	16	1.59155	8.72369
3	16	1.90986	9.12087
3	16	2.22817	9.70229
3	16	2.54648	10.1063
3	16	2.86479	10.3278
3	16	3.1831	10.7217
3	18	1.59155	8.40116
3	18	1.90986	9.02125
3	18	2.22817	9.76665
3	18	2.54648	10.1533
3	18	2.86479	10.4772
3	18	3.1831	11.0337
3	20	1.59155	8.36583
3	20	1.90986	9.12736
3	20	2.22817	9.49773
3	20	2.54648	10.1105
3	20	2.86479	10.4074
3	20	3.1831	10.9666
